# Supplementary material for: Identification of 8 candidate microsatellite instability loci in colorectal cancer and validation of the ACVR2A mechanism in the tumor progression
Source: Sci Rep. 2024 Jun 19;14:14145. doi: 10.1038/s41598-024-62753-1 (PMC11187151; doi:10.1038/s41598-024-62753-1)
Supplement: Supplementary file 2 — Supplementary Table 1. [file 41598_2024_62753_MOESM2_ESM.xlsx]

## Sheet: Supplement Table 1
Supplement Table 1
Performance of 13 candidate MSI loci for PCR detection of MSI status
Genes		IHC assay
		dMMR	pMMR	Sensitivity	Specificity	Consistency	P-value
ACVR2A	MSI-H	131	0	0.9097	1	0.934	< 0.001
	MSI-L/MSS	13	53
DIDO1	MSI-H	121	0	0.8403	1	0.8832	< 0.001
	MSI-L/MSS	23	53
MRE11	MSI-H	123	0	0.8542	1	0.8934	< 0.001
	MSI-L/MSS	21	53
KMT2C-MLL3	MSI-H	111	0	0.7708	1	0.8325	< 0.001
	MSI-L/MSS	33	53
TGFBR2	MSI-H	104	0	0.7222	1	0.797	< 0.001
	MSI-L/MSS	40	53
RPL22	MSI-H	107	0	0.7431	1	0.8122	< 0.001
	MSI-L/MSS	37	53
CENPQ	MSI-H	118	0	0.8194	1	0.868	< 0.001
	MSI-L/MSS	26	53
CADM3	MSI-H	102	0	0.7083	1	0.7868	< 0.001
	MSI-L/MSS	42	53
PSIP1	MSI-H	119	0	0.8264	1	0.8731	< 0.001
	MSI-L/MSS	25	53
PIM1	MSI-H	102	0	0.7083	1	0.7868	< 0.001
	MSI-L/MSS	42	53
LRIG2	MSI-H	118	0	0.8194	1	0.868	< 0.001
	MSI-L/MSS	26	53
SLC22A9	MSI-H	115	0	0.7986	1	0.8528	< 0.001
	MSI-L/MSS	29	53
ZNF2	MSI-H	114	0	0.7917	1	0.8477	< 0.001
	MSI-L/MSS	30	53
Total		144	53
