# Supplementary material for: Identification of 8 candidate microsatellite instability loci in colorectal cancer and validation of the ACVR2A mechanism in the tumor progression
Source: Sci Rep. 2024 Jun 19;14:14145. doi: 10.1038/s41598-024-62753-1 (PMC11187151; doi:10.1038/s41598-024-62753-1)
Supplement: Supplementary file 3 — Supplementary Table 2. [file 41598_2024_62753_MOESM3_ESM.xlsx]

## Sheet: Supplement Table 2
Supplement Table 2
The optimal consistency, sensitivity, and specificity among the different models constructed by 2, 3, 4, 5, 6, 7, 8 and 9 genes
Number of genes in a model	Number of Combinations	Optimal consistency	Optimal sensitivity	Optimal specificity
2	78	0.868	0.8194	1
3	286	0.9492	0.9306	1
4	715	0.9645	0.9514	1
5	1287	0.9645	0.9514	1
6	1716	0.9695	0.9583	1
7	1716	0.9695	0.9583	1
8	1287	0.9746	0.9653	1
9	715	0.9746	0.9653	1
